# Supplementary material for: Neurocognitive Interventions Informed by Cognitive–Behavioral Therapy (CBT) Principles and Physical Exercise for Complex Regional Pain Syndrome: A Systematic Review
Source: J Clin Med. 2025 Sep 26;14(19):6820. doi: 10.3390/jcm14196820 (PMC12524991; doi:10.3390/jcm14196820)
Supplement: Supplementary file 1 [file jcm-14-06820-s001.zip]

Archive with 1 entries (1 files):
- jcm-3858602-supplementary.pdf
